# Supplementary material for: A bifidobacterial enzyme orchestrates ecology and function of infant gut bacterial community
Source: bioRxiv. 2026 Apr 29:2026.04.28.718440. Preprint. [Version 1] doi: 10.64898/2026.04.28.718440 (PMC13142491; doi:10.64898/2026.04.28.718440)
Supplement: Supplement 1 [file media-1.zip]

Archive with 1 entries (1 files):
- Supplementary information_20260417.docx
